# Supplementary material for: Expanding Broad Molecular Reflex Testing in Non-Small Cell Lung Cancer to Squamous Histology
Source: Cancers (Basel). 2024 Feb 23;16(5):903. doi: 10.3390/cancers16050903 (PMC10931067; doi:10.3390/cancers16050903)
Supplement: Supplementary file 1 [file cancers-16-00903-s001.zip]

Archive with 6 entries (6 files):
- FigureS1.pdf
- FigureS2.pdf
- FigureS3.pdf
- TableS1.pdf
- TableS2.xlsx
- TableS3.pdf
